# Supplementary material for: Comparative genomics reveals common diversity and adaptation to harsh environments in the Arabian Peninsula indigenous chickens
Source: Anim Genet. 2025 May 2;56(3):e70014. doi: 10.1111/age.70014 (PMC12046372; doi:10.1111/age.70014)
Supplement: Supplementary file 2 — Appendix S2. [file AGE-56-0-s002.xlsx]

## Sheet: Table S1
Table S1. Agro-climatic and geographic origin of the chicken populations
Populations	Sample size	Temperatures range at sampling locations year 2020 -2021 https://www.worldclim.org/		Longitude	Latitude	Elevation (m)	Average Rainfall (mm)	Ecological classification (https://weatherandclimate.com/countries)	Geographic regions (countries)	References	Project access number ENA
		Min °C	Max °C
Hot climate populations
Omani	20	19	42	59.475	22.5307	1200	80-100	Subtropical desert / arid	Oman - Barka State	New sequences	PRJEB77573
Saudi	5	17	43	25.2655	49.7131	154	74	Subtropical desert / arid	Saudi Arabia	Lawal et al., 2018	PRJNA453469
Fayoumi	10								Egypt (Population samples at Alhufuf (Saudi Arabia)	New sequences	PRJEB77573
BR-KFU	15								Alhufuf (Saudi Arabia)	New sequences	PRJEB77573
BL-KFU	13									New sequences	PRJEB77573
BU-VI	12			26.0392	49.5725	90				New sequences	PRJEB77573
Cold climate populations
Chantecler	9	-25	20	-71.254	46.8299	1652	> 1000	Cold / sub-humid	Quebec (Canada)	Xu et al., 2021	PRJNA720223
Dulong	10	-6	16	27.5009	99.0002	3000	> 3000	Tropic high-altitude cold	Alpine Canyon Belt of the North-South Hengduan mountains (China)	Wang et al., 2020	PRJNA559932
Tibet	5	-7	23	31.2052	88.7196	3650	-	Cold / dry	Tibetan Plateau (China)	Zhang et al., 2016	PRJNA309581
Ethiopian populations in cold area
Alfa Midir	9	1	19	36.8651	11.0847	3451	> 1000	Tropic cold / sub-humid	Central Amhara Mountains (Ethiopia)	Gheyas et al., 2022	PRJEB39275
Gafera	10	5	25	37.555	12.372	2592	900 - 1000
Negasi Amba	10	3	20	38.795	8.14507	3071	900 - 1000
Ethiopian populations in warm area
Gesses	10	11	33	38.8348	14.3647	1546	> 900	Tropic warm / semi-arid	Western Amhara Valleys (Ethiopia)	Gheyas et al., 2022	PRJEB39275
Hugub	9	15	37	39.1749	13.2445	979	> 900		Eastern Afar (Ethiopia)
Kido	9	11	33	39.8347	11.2546	1418	> 900	Tropic warm / arid	Western Amhara Valleys (Ethiopia)

## Sheet: Table S2
Table S2. Summary results on new sampling and sequencing reads
POP	Sex	Weight (g)	Total Reads	Estimated Coverage
BL-KFU	F	1327	148699127	18.71
BL-KFU	F	1001	156280923	19.67
BL-KFU	F	1404	141504961	17.81
BL-KFU	F	1714	181871127	22.89
BL-KFU	F	1519	168179218	21.16
BL-KFU	F	1620	202606091	25.49
BL-KFU	F	989	161924565	20.38
BL-KFU	F	1430	206140759	25.94
BL-KFU	F	1536	206554670	25.99
BL-KFU	F	1561	164454020	20.69
BL-KFU	F	1346	182409868	22.95
BL-KFU	F	1513	195241106	24.57
BL-KFU	F	1273	202546961	25.49
BL-KFU	M	1503	189218335	23.81
BL-KFU	M	1320	205202877	25.82
BR-KFU	F	955	183362520	23.07
BR-KFU	F	1751	221133531	27.83
BR-KFU	F	870	211258800	26.58
BR-KFU	F	1274	194820625	24.51
BR-KFU	F	1557	170991184	21.52
BR-KFU	F	1132	147318064	18.54
BR-KFU	F	1017	188008978	23.66
BR-KFU	M	1413	183421309	23.08
BR-KFU	M	1503	160272642	20.17
BR-KFU	M	1740	191433298	24.09
BR-KFU	M	2106	168343784	21.18
BR-KFU	M	1900	218946166	27.55
BR-KFU	F	992	198005890	24.92
BR-KFU	F	769	198071615	24.92
BR-KFU	M	1218	187358291	23.58
BR-KFU	F	767	183703931	23.12
BR-KFU	M	1320	180259893	22.68
BU.VI	F	1345	180890861	22.76
BU.VI	F	941	203283680	25.58
BU.VI	F	744	204815094	25.77
BU.VI	M	1329	173430970	21.82
BU.VI	F	930	184637239	23.23
BU.VI	M	1413	196329879	24.7
BU.VI	M	1740	191249266	24.07
BU.VI	M	1900	170591611	21.47
Fay	F	2049	203165374	25.56
Fay	F	1509	189566682	23.85
Fay	F	1804	180437353	22.71
Fay	F	1901	169014189	21.27
Fay	F	1583	179714368	22.61
Fay	F	1706	187226840	23.56
Fay	F	2001	134652437	16.94
Fay	F	1622	194564394	24.48
Fay	F	1404	207785906	26.15
Fay	F	1520	165905353	20.88
Oman	F	-	205528758	49.28
Oman	F	-	214845262	53.01
Oman	F	-	246189022	56.43
Oman	F	-	189500788	46.26
Oman	F	-	188794891	45.46
Oman	F	-	241847871	55.59
Oman	F	-	189074658	45.92
Oman	F	-	198249823	46.33
Oman	F	-	480621604	57.45
Oman	F	-	198533658	47.57
Oman	F	-	227177745	53.44
Oman	F	-	238222573	55.44
Oman	F	-	149690422	44.12
Oman	F	-	177275734	44.22
Oman	F	-	231636198	54.1
Oman	F	-	203871056	47.96
Oman	F	-	214697730	50.13
Oman	F	-	147113652	44.05
Oman	F	-	211173490	49.66
Oman	F	-	212805348	50.1

## Sheet: Table S3
Table S3 SNPs summary statistics for the studied chicken population.
Population	N	nSNPs	Novel (%)	Ts/Tv
AlfaMidir	9	13154023	17.04	2.43
Gafera	10	13949374	16.96	2.43
Gesses	10	13456825	16.75	2.43
Hugub	9	12179915	15.72	2.43
Kido	9	13180281	16.03	2.43
Negasi Amba	10	13287411	16.7	2.43
Omani	20	14480052	15.33	2.44
Pre-Saudi	5	12038033	14.04	2.43
Fayoumi	10	9822040	18.31	2.42
BR-KFU	15	14978798	24.44	2.44
BL-KFU	13	14298796	22.31	2.44
BU.VI	12	14763646	24.73	2.44
Chantecler	9	10917343	12.4	2.42
Dulong	10	12179915	15.72	2.43
Tibet	5	13816492	16.99	2.44
All populations / Overall values	156	24906132	38.26	2.48
N = number of samples; nSNPs = total number of SNPs retained after filtration (for each population); Novel SNPs (%) = non-reported SNPs in dbSNP/total nSNPs; Ts/Tv = transition/transversion ratio

## Sheet: Table S4
Table S4. Summary the observed SNPs in the VCF file for each Chromosome
Chromosome	SNP count	SNP density (count/KB)
1	4582959	23.2
2	3483832	23.28
3	2539763	22.91
4	2167343	23.73
5	1388649	23.22
6	958477	26.72
7	856497	23.31
8	658840	21.8
9	605867	25.63
10	499865	24.24
11	436312	21.6
12	523971	25.71
13	471151	25.24
14	395349	24.38
15	290828	22.27
16	129989	24.43
17	251933	24.55
18	302283	26.58
19	243657	23.61
20	340249	24.48
21	170713	24.94
22	85512	15.66
23	158661	25.8
24	166934	25.71
25	101199	25.42
26	155489	27.99
27	243327	30.15
28	135279	26.44
30	42983	23.63
31	298456	30.51
32	17310	23.84
33	438854	32.55
W	93501	13.73
Z	1670100	20.24

## Sheet: Table S5
Table S5 ZHp and iHS statistics within the studied populations
		Pool heterozygosity (Hp)					Integrated haplotype score (iHS)
pop	NO.	Total number of windows Hp	Mean	No candidate windows 0.001	Merging overlapping candidate windows 0.001	No. Genes	Total number of windows iHS	Mean ± SD	No overlapping candidate windows 0.001	Merging overlapping candidate windows 0.001	No. Genes
			± SD
AlfaMidir	9	95072	0.181 ± 0.05	97	47	24	95118	0.816 ± 0.36	119	39	21
Gafera	10	95071	0.201 ± 0.04	98	24	28	95112	0.801 ± 0.40	115	40	26
Gesses	10	95098	0.189 ± 0.04	94	52	29	95103	0.814 ± 0.38	106	42	27
Hugub	9	81007	0.189± 0.04	94	40	19	95101	0.809 ± 0.39	87	35	20
Kido	9	95086	0.187 ± 0.04	95	46	20	95122	0.803 ± 0.40	111	41	29
Negasi Amba	10	95083	0.185 ± 0.04	95	49	18	95109	0.813 ± 0.33	99	37	14
Omani	20	95062	0.210 ± 0.05	101	53	30	95107	0.805 ± 0.39	96	42	47
Pre.Saudi	5	95080	0.202 ± 0.04	103	60	28	95112	0.803 ± 0.41	48	42	20
Fayoumi	10	94076	0.143 ± 0.06	101	39	33	95122	0.816 ± 0.41	88	40	20
Br-KFU	15	95053	0.193 ± 0.04	96	49	22	95113	0.814 ± 0.40	101	40	26
Bl-KFU	13	95020	0.198 ± 0.04	93	48	25	95113	0.798 ± 0.33	74	40	46
BU.VI	12	94961	0.171 ± 0.04	88	36	31	95113	0.831 ± 0.38	87	40	13
Chantecler	9	94962	0.178± 0.05	88	49	16	95110	0.818 ± 0.41	112	34	28
Chinese populations (Dulong and Tibet)	15	95089	0.235 ± 0.04	97	53	32	95110	0.785 ± 0.40	112	37	57
	156				645	355				549	394

## Sheet: Table S6
Table S6 Presents the Count of Candidate ZHp Selective Sweep Regions per Population and Chromosome.
Chr	Omani	Per-Saudi	Bl-KFU	Br-KFU	BUI-VI	Fayoumi	Alfa-midir	Gafera	Gesses	Hugub	Kido	NegasiAmba	Chantecler	Chinese populations (Dulong and Tibet)
1	16	10	16	15	9	9	13	12	11	11	14	17	7	13
2	11	14	9	17	10	5	9	6	12	18	18	14	22	10
3	4	2	4	4	5	3	6	9	6	3	1	5	8	4
4	9	2	4	7	5	6	4	5	7	4	5	1	3	9
5	4	4	5	2	1	4	5	3	5	1	1	1	6	1
6	1	2	1		1	1
7	1	2	4	1		7	3	2	5		2	3		2
8		5	1	1	1		3	4			3	3		9
9		1							2
10		3				1		1
11	1		1	1	1		1	1	1	1		3	1	1
12	1					1
13		1
14	2	1			1		2	2	2	2	2	2	2
15		3					1							3
16
17			1
18		1
19
20
21
22
23		1
24	1		1					1	1					1
25
26					1	1
27	1	4				1
28
30		1
31
32		3	1	1	1
Total	52	60	48	49	36	39	47	46	52	40	46	49	49	53

## Sheet: Table S7
Table S7 Presents the Count of Candidate iHS Selective Sweep Regions per Population and Chromosome.
Chr	Omani	Pre_Saudi	Bl-KFU	Br-KFU	BU-VI	Fayoumi	Chantecler	Chinese populations (Dulong and Tibet)	Alfamidir	Gafera	Negasi Amba	Gesses	Hugub	Kido
1	8	8	5	5	1	4	6	9	8	13	9	7	1	6
2	5	8	4		2		4	9	2	3	3	5	7	4
3	2	7	3	3		2		7	3	1	2	2	3
4	4	2	4		2	1	2	3		3	1	3	2	4
5	1	1	2	4	3	4			5	3	2	4	4	2
6	2		3	1		7	7		6	2	4	1	1	1
7	1		2					2
8		4				1		4	1	3	2		1
9	2		1			1	1			4			1
10	1	1	2	4			4		2	1	3	3	6	8
11	4	3			1	1			1	2	4	4	2	1
12	1	1	2	2	2	3	4		2	1	1	2		2
13	1	1			1	4			3		3	2		1
14			1	1	3	2					1	2	2
15	1	1			2			1	2		2	2	3
16			2		1							2	2	2
17		1		8	7		1		3			1		1
18			2				3							2
19	1		1	1		4
20	3	1		3	1	1		1	1	4		1		1
21					1		2	1						3
22	2				1							1
23			2
24														3
25
26	1					1
27
28						1
30						1
31
32	1					2
Total

## Sheet: Tables S8
Table S8 a Candidate selective sweep regions detected in BL-KFU using the Hp method.
Chr	Start	Stop	# win	Fragment	ZHp	GENE*
1	102200001	102260000	4	60000	-3.11	U6
1	102900001	102980000	6	80000	-3.81	APP
1	192460001	192480000	1	20000	-2.63	NARS2
2	26250001	26280000	2	30000	-3.02	THSD7A
2	50050001	50070000	1	20000	-2.63	SUGCT
2	50860001	50880000	1	20000	-2.89	GLI3
2	52970001	53010000	2	40000	-2.98	CNTNAP2
2	79700001	79720000	1	20000	-3.05	ABCA13
2	149040001	149110000	5	70000	-3.91	PUF60
3	37070001	37100000	2	30000	-3.19	RYR2
4	78970001	78990000	1	20000	-2.91	JAKMIP1
5	2580001	2610000	2	30000	-3.01	NELL1
5	21370001	21390000	1	20000	-2.93	ALX4
5	40430001	40450000	1	20000	-3.06	STON2
6	13240001	13260000	1	20000	-2.6	ZMIZ1
7	6800001	6830000	2	30000	-2.79	COL6A2
7	13530001	13550000	1	20000	-2.74	ZMIZ1, PDE1A
7	34530001	34560000	2	30000	-2.64	MMADHC
8	12490001	12510000	1	20000	-2.62	DPYD
11	40001	70000	2	30000	-2.94	PLA2G15
24	6140001	6190000	4	50000	-2.69	PTS, BCO2
Table S8 b Candidate Selective Sweep Regions Detected in Br-KFU Using the Hp Method.
Chr	Start	Stop	# win	Fragment	ZHp	GENE*
1	440001	490000	4	50000	-3.17	HCLS1
1	102700001	102780000	5	80000	-3.82
1	102860001	102900000	3	40000	-3.02	APP
1	102900001	102980000	4	80000	-4.28	APP
1	192550001	192570000	1	20000	-2.89	GAB2
2	51290001	51310000	1	20000	-2.84	HECW1
2	51310001	51380000	6	70000	-3.16	HECW2
2	51440001	51460000	1	20000	-3.03	HECW1
2	52970001	53010000	3	40000	-3.29	CNTNAP2
2	79700001	79720000	1	20000	-2.92	ABCA13
2	93250001	93270000	1	20000	-2.82	RTTN
2	111000001	111020000	1	20000	-2.79	SDR16C5
2	111020001	111040000	1	20000	-2.79	SDR16C5
2	149050001	149070000	1	20000	-2.91	PUF60
3	37070001	37100000	2	30000	-3.11	RYR2
3	90430001	90450000	1	20000	-2.86	MYOM2
3	90590001	90610000	1	20000	-2.81	ARHGEF10
4	300001	330000	2	30000	-2.84	GPR83L
4	75660001	75690000	2	30000	-2.86	LDB2
4	75710001	75740000	2	30000	-2.83	LDB2
4	78970001	78990000	1	20000	-3.31	JAKMIP1
5	21340001	21370000	2	30000	-2.9	ALX4
7	630001	650000	1	20000	-2.94	COL5A2
8	12490001	12510000	1	20000	-2.82	DPYD
11	40001	70000	2	30000	-3.31	PLA2G15
Table S8 c Candidate Selective Sweep Regions Detected in BU-VI Using the Hp Method.
Chr	Start	Stop	# win	Fragment	ZHp	GENE*
1	91840001	91860000	1	20000	-3.01	POU2F1
1	102920001	102940000	1	20000	-3.002	APP
1	192550001	192580000	2	30000	-3.11	GAB2
2	52090001	52120000	2	30000	-3.03	SEC61G
2	52960001	53350000	1	120000	-3.67	CNTNAP2
2	143200001	143250000	4	50000	-3.55	FAM135B
2	149040001	149070000	2	30000	-3.06	PUF60
3	34110001	34150000	3	40000	-3.17	KIF26B
3	34620001	34650000	2	30000	-2.91	KIF26B
3	90520001	90540000	1	20000	-2.95	KBTBD11
4	75660001	75680000	1	20000	-2.92	LDB2
6	22830001	22850000	1	20000	-3.03	CPN1,DNMBP
11	40001	70000	2	30000	-3.76	PLA2G15
14	14010001	14080000		70000	-3.05	NTN3, NOG2
26	20001	270000	24	250000	-4.05	MICAL1, SMPD2, TEAD3, TULP1, FKBP5, FKBP5, CLPS, LHFPL5, SRPK1, SLC26A8, MAPK14, MAPK13, BRPF3
Table S8 d Candidate Selective Sweep Regions Detected in Fayoumi Using the Hp Method.
Chr	Start	Stop	# win	Fragment	ZHp	GENE*
1	102210001	102260000	5	50000	-3.39	U6
1	102500001	102530000	2	30000	-2.95	APP
1	112740001	112760000	1	20000	-2.77	MID1IP1
2	88800001	88830000	1	30000	-2.77	INVS
2	100640001	100670000	1	30000	-2.88	LPIN2
3	20580001	20600000	1	20000	-2.78	ROS1
3	49090001	49110000	1	20000	-3.33	VGLL2
3	90580001	90610000	1	30000	-2.91	ARHGEF10
4	75710001	75740000	2	30000	-3.1	LDB2
5	21340001	21370000	2	30000	-2.93	EXT2, ALX4
5	42380001	42400000	1	20000	-3.24	GALC
7	620001	660000	3	40000	-3.05	COL5A2
7	6780001	6820000	4	40000	-3.42	COL6A1
7	9050001	9070000	1	20000	-2.87	SLC39A10
7	10960001	10990000	1	30000	-2.77	FAM126B
12	2370001	2390000	1	20000	-2.79	DCAF1
26	20001	360000	32	340000	-4.16	MICAL1, SMPD2, TEAD3, TULP1, FKBP5, CLPS, LHFPL5, SRPK1, SLC26A8, MAPK14, MAPK13, BRPF3 and CACNA1S
Table S8 e Candidate Selective Sweep Regions Detected in Omani Using the Hp Method.
Chr	Start	Stop	# win	Fragment	ZHp	GENE*
1	76310001	76330000	1	20000	-2.73	OVST
1	78820001	78840000	1	20000	-2.7	TBX15
1	102270001	102290000	1	20000	-2.96	APP
1	102760001	102780000	1	20000	-2.71	APP
2	50860001	50890000	2	30000	-2.89	GLI3
2	51520001	51540000	1	20000	-2.72	STK17A
2	51610001	51630000	1	20000	-2.73	BLVRA
2	53320001	53350000	2	30000	-2.71	CNTNAP2
2	88030001	88050000	1	20000	-3.06	ELP2
2	88140001	88170000	2	30000	-2.72	CTNNAL1, FAM206A
2	143190001	143250000	5	60000	-2.72	FAM135B
3	37070001	37090000	1	20000	-3.2	RYR2
3	37450001	37470000	1	20000	-2.69	EDARADD, ERO1B
4	6850001	6880000	2	30000	-3.12	PCDH11X
4	13160001	13180000	1	20000	-2.78	DCX
4	22630001	22650000	1	20000	-2.91	JAKMIP1
4	80900001	80920000	1	20000	-2.67	SOHO1, HMX1
5	2560001	2630000	6	70000	-3.27	NELL1
5	40430001	40460000	2	30000	-2.81	STON2, SEL1L
6	15840001	15860000	1	20000	-3.01	KAT6B
7	620001	660000	3	40000	-2.3	COL5A2
11	40001	70000	2	30000	-3.01	PLA2G15
12	4570001	4590000	1	20000	-2.74	ATG7
14	14010001	14090000	7	80000	-3.19	NTN3, NOG2, PDILT
Table S8 f Candidate Selective Sweep Regions Detected in Pre-Saudi Using the Hp Method.
Chr	Start	Stop	# win	Fragment	ZHp	GENE*
1	102260001	102290000	2	30000	-3.67	U6
1	102710001	102730000	1	20000	-2.87	APP
1	102740001	102760000	1	20000	-2.87	APP
1	151120001	151150000	2	30000	-2.75	MID1IP1
2	88030001	88050000	1	20000	-2.88	INVS
5	21340001	21360000	1	20000	-3.98	EXT2, ALX4
7	620001	660000	3	40000	-3.15	COL5A2
11	40001	70000	2	30000	-3.01	PLA2G15
12	4570001	4590000	1	20000	-2.7	ATG7
14	14010001	14090000	7	80000	-3.19	NTN3, NOG2, PDILT
24	6160001	6190000	2	30000	-2.96	PTS, BCO2
Table S8 g Candidate Selective Sweep Regions Detected in Chinese Populations Using the Hp Method.
Chr	Start	Stop	# win	Fragment	ZHp	GENE*
1	43260001	43280000	1	20000	-2.47	CADM2
1	120650001	120670000	1	20000	-2.71	CDKL5
2	27180001	27200000	1	20000	-2.87	ETV1
2	51290001	51310000	1	20000	-2.5	HECW1
2	51320001	51390000	6	70000	-2.77	HECW1
2	54500001	54520000	1	20000	-2.53	ADCY1
2	93250001	93270000	1	20000	-2.52	RTTN
2	143260001	143280000	1	20000	-2.51	FAM135B
3	25780001	25800000	1	20000	-2.82	SRBD1
4	6910001	6940000	2	30000	-2.62	PCDH11X
4	38350001	38370000	1	20000	-2.67	PPA2
4	75520001	75540000	1	20000	-2.47	CLRN2
4	75680001	75710000	2	30000	-2.62	QDPR
4	75720001	75740000	1	20000	-2.64	LDB2
7	630001	660000	2	30000	-2.67	COL5A2
8	820001	890000	6	70000	-3.04	NTNG1
8	900001	930000	2	30000	-3.07	NTNG2
8	10360001	10390000	2	30000	-2.71	HMCN1
8	10620001	10640000	1	20000	-2.87	IVNS1ABP
8	12140001	12160000	1	20000	-2.52	SNX7
8	12260001	12300000	3	40000	-2.6	DPYD
8	12480001	12510000	2	30000	-2.78	DPYD
11	40001	70000	2	30000	-3.19	PLA2G15
15	3240001	3260000	1	20000	-2.52	RIMBP2
15	3320001	3380000	5	60000	-2.75	FZD10
24	6180001	6270000	8	90000	-3.18	BCO2, TEX12, IL18, SDHD, PIH1D2, DLAT, C11ORF52, CRYAB, HSPB2, DIXDC1
Table S8 h Candidate Selective Sweep Regions Detected in Chantecler Using the Hp Method.
Chr	Start	Stop	# win	Fragment	ZHp	GENE*
1	102860001	102900000	3	40000	-2.94	APP
2	50190001	50210000	1	20000	-2.96	SUGCT
2	50620001	50640000	1	20000	-3.29	SUGCT
2	52090001	52120000	2	30000	-2.97	SEC61G
2	52920001	53420000	2	340000	-3.96	CNTNAP2
2	93380001	93400000	1	20000	-2.83	DOK6
2	143200001	143240000	3	40000	-2.94	FAM135B
3	25780001	25800000	1	20000	-3.13	SRBD1
3	57820001	57850000	2	30000	-2.9	LAMA2
3	90590001	90610000	1	20000	-3.06	ARHGEF10
4	6860001	6880000	1	20000	-3.5	PCDH11X
5	41720001	41750000	2	30000	-3.56	FLRT2
5	41750001	41770000	1	20000	-3.14
5	41810001	41880000	6	70000	-3.56
11	40001	70000	2	30000	-3.06	PLA2G15
14	14010001	14090000	7	80000	-3.29	NTN3, NOG2
14	14600001	14630000	2	30000	-3.12	PDILT
Table S8 i Candidate selective sweep regions detected in Alfa_midir using the Hp method.
Chr	Start	Stop	# win	Fragment	ZHp	GENE*
1	1920001	1940000	1	20000	-2.9	LRGUK
1	63550001	63570000	1	20000	-3.05
1	95170001	95220000	4	50000	-3.4
1	98710001	98730000	1	20000	-3.44
1	102080001	102110000	2	30000	-2.78
1	102490001	102510000	1	20000	-2.89
1	102530001	102550000	1	20000	-2.95
1	102700001	102750000	4	50000	-3.52	APP
1	103470001	103490000	1	20000	-3.15
1	104020001	104040000	1	20000	-2.95
1	106600001	106620000	1	20000	-3.1
1	149630001	149650000	1	20000	-2.89
1	150700001	150720000	1	20000	-2.95
2	54640001	54660000	1	20000	-3.11
2	72660001	72680000	1	20000	-2.87
2	73520001	73540000	1	20000	-2.77
2	73560001	73620000	5	60000	-3.4
2	85170001	85200000	2	30000	-3.08
2	85240001	85270000	2	30000	-2.78	BAG1, CHMP5, FH
2	119650001	119740000	8	90000	-3.12
2	119750001	119770000	1	20000	-2.92
2	119800001	119840000	3	40000	-3.29
3	25780001	25810000	2	30000	-2.89	SRBD1
3	62520001	62540000	1	20000	-2.88	CEP85L
3	64360001	64390000	2	30000	-2.84	HS3ST5
3	89930001	89950000	1	20000	-2.98
3	90060001	90080000	1	20000	-2.95
3	110340001	110360000	1	20000	-2.94
4	300001	330000	2	30000	-2.85	GPR83L
4	22570001	22590000	1	20000	-2.92	NEK1
4	25030001	25050000	1	20000	-3.01
4	70420001	70450000	2	30000	-2.78
5	2350001	2380000	2	30000	-2.98	PRMT3
5	4090001	4120000	2	30000	-3.26	KIF18A, METTL15P1
5	21340001	21370000	2	30000	-3.01	ALX4
5	41720001	41750000	2	30000	-3.78	FLRT2
5	45820001	45860000	3	40000	-2.9
7	560001	600000	3	40000	-2.82
7	630001	650000	1	20000	-2.76
7	6790001	6820000	2	30000	-3.24	COL6A1
8	10370001	10390000	1	20000	-3.38	COL6A2, HMCN1
8	10560001	10590000	2	30000	-2.9
8	10610001	10640000	2	30000	-3.06	IVNS1ABP
11	40001	70000	2	30000	-3.3	PLA2G15
14	14010001	14100000	8	90000	-3.53	NTN3, NOG2
14	14600001	14630000	2	30000	-3.47	PDILT
15	3420001	3450000	2	30000	-2.95	FZD10
Table S8 j Candidate selective sweep regions detected in NegasiAmba using the Hp method
Chr	Start	Stop	# win	Fragment	ZHp	GENE*
1	26360001	26380000	1	20000	-3.07	FOXP2
1	75760001	75780000	1	20000	-3.07	FOXJ3
1	95190001	95220000	2	30000	-3.37
1	98570001	98590000	1	20000	-3.15	NRIP1
1	101670001	101700000	2	30000	-3.08
1	101730001	101770000	3	40000	-3.53
1	101860001	101910000	4	50000	-3.25
1	101920001	101940000	1	20000	-3.03
1	101970001	101990000	1	20000	-3.06
1	102000001	102020000	1	20000	-3.2
1	102080001	102110000	2	30000	-3.2
1	102230001	102250000	1	20000	-3.41
1	102490001	102510000	1	20000	-3.45
1	149620001	149660000	3	40000	-3.53
1	150920001	150940000	1	20000	-3.21
1	151620001	151660000	3	40000	-3.27
1	152200001	152220000	1	20000	-3.21
2	51330001	51390000	5	60000	-3.45	HECW1
2	52090001	52120000	2	30000	-3.32	SEC61G
2	52920001	52950000	2	30000	-3.59	CNTNAP2
2	52960001	53030000	6	70000	-3.86	CNTNAP2
2	53040001	53080000	3	40000	-3.52	CNTNAP2
2	53280001	53300000	1	20000	-3.2	CNTNAP2
2	85170001	85190000	1	20000	-3.13
2	95680001	95710000	2	30000	-3.36
2	119650001	119680000	2	30000	-3.12
2	119690001	119710000	1	20000	-3.2
2	119810001	119830000	1	20000	-3.03
2	143200001	143220000	1	20000	-3.2	FAM135B
3	25790001	25810000	1	20000	-3.22	SRBD1
3	37070001	37090000	1	20000	-3.06	RYR2
3	70270001	70300000	2	30000	-3.26
3	83860001	83890000	2	30000	-3.39
3	85160001	85200000	3	40000	-3.31
4	27440001	27460000	1	20000	-3.55
5	45700001	45730000	2	30000	-3.15
7	560001	580000	1	20000	-3.08
7	6780001	6820000	3	40000	-3.97	COL6A1, COL6A2
8	10370001	10390000	1	20000	-3.21	HMCN1
8	10560001	10580000	1	20000	-3.08	HMCN1
8	10620001	10640000	1	20000	-3.29	IVNS1ABP
11	13050001	13070000	1	20000	-3.12
11	13080001	13100000	1	20000	-3.27
11	13120001	13140000	1	20000	-3.21
14	14010001	14110000	9	100000	-4.33	NTN3, NOG2
14	14600001	14630000	2	30000	-3.72	PDILT
Table S8 k Candidate selective sweep regions detected in Gafera using the Hp method.
Chr	Start	Stop	# win	Fragment	ZHp	GENE*
1	41200001	41220000	1	20000	-2.83
1	56610001	56640000	2	30000	-3.09	AKR1D1
1	56650001	56680000	2	30000	-3.02
1	102490001	102520000	2	30000	-3.84
1	102700001	102760000	5	60000	-3.19	APP
1	103470001	103490000	1	20000	-3.18
1	103580001	103600000	1	20000	-2.9
1	117810001	117840000	2	30000	-2.96
1	128310001	128330000	1	20000	-2.99
1	149620001	149650000	2	30000	-3.29
1	151130001	151150000	1	20000	-2.88
1	192560001	192580000	1	20000	-2.98	GAB2
2	52920001	52940000	1	20000	-3.09	CNTNAP2
2	53320001	53350000	2	30000	-3.22	CNTNAP2
2	73590001	73610000	1	20000	-2.96
2	81120001	81150000	2	30000	-3.22
2	88030001	88050000	1	20000	-2.97	ELP2
2	92810001	92840000	2	30000	-3.54
3	25730001	25750000	1	20000	-3.29
3	25780001	25810000	2	30000	-3.23	SRBD1
3	50050001	50070000	1	20000	-2.85
3	62520001	62540000	1	20000	-3.12	CEP85L
3	62760001	62790000	2	30000	-2.98	SLC35F1
3	64330001	64350000	1	20000	-2.84
3	83860001	83880000	1	20000	-2.98
3	84450001	84480000	2	30000	-2.98
3	84490001	84580000	8	90000	-3.79
4	21150001	21180000	2	30000	-3.19
4	22630001	22650000	1	20000	-3.02
4	27820001	27850000	2	30000	-3.08
4	27990001	28020000	2	30000	-3.68
4	80240001	80260000	1	20000	-2.934	ABLIM2, gga-mir-12274
5	21350001	21370000	1	20000	-2.99	ALX4
5	30410001	30430000	1	20000	-2.83
5	55120001	55140000	1	20000	-3.25	NAA30
7	560001	590000	2	30000	-2.95
7	6790001	6830000	3	40000	-3.42	COL6A1, COL6A2
8	830001	890000	5	60000	-4.11
8	900001	940000	3	40000	4.3	NTNG1
8	980001	1000000	1	20000	-2.97
8	1010001	1030000	1	20000	-2.89	VAV3
10	8920001	8940000	1	20000	-2.97	BCL2L10
11	40001	70000	2	30000	-3.03	PLA2G15
14	14010001	14100000	8	90000	-4.23	NTN3, NOG2
14	14600001	14640000	3	40000	-3.99	PDILT
24	6180001	6240000	5	60000	-4.5	BCO2, TEX12, IL18, SDHD, PIH1D2, DLAT, DIXDC1
Table S8 l Candidate selective sweep regions detected in Kido using the Hp method.
Chr	Start	Stop	# win	Fragment	ZHp	GENE*
1	56650001	56670000	1	20000	-2.82
1	95190001	95220000	2	30000	-3.61
1	98710001	98730000	1	20000	-2.84
1	101740001	101760000	1	20000	-2.88
1	101820001	101840000	1	20000	-2.95
1	102700001	102730000	2	30000	-3.14	APP
1	102750001	102780000	2	30000	-3.62	APP
1	103470001	103490000	1	20000	-3.19
1	103580001	103600000	1	20000	-3.05
1	103650001	103680000	2	30000	-3.39
1	148880001	148900000	1	20000	-3.01
1	150460001	150490000	2	30000	-2.98
1	151620001	151670000	4	50000	-3.4
1	192550001	192580000	2	30000	3.52	GAB2
2	51000001	51020000	1	20000	-2.88
2	51340001	51390000	4	50000	-3.03	HECW1
2	52090001	52120000	2	30000	-3.14	SEC61G
2	52920001	52950000	2	30000	-3.48	CNTNAP2
2	52960001	53030000	6	70000	-3.31	CNTNAP2
2	53060001	53080000	1	20000	-2.94	CNTNAP2
2	53110001	53130000	1	20000	-2.83	CNTNAP2
2	53280001	53350000	6	70000	-3.52	CNTNAP2
2	53400001	53420000	1	20000	-3.21	CNTNAP2
2	81120001	81140000	1	20000	-2.9
2	85120001	85140000	1	20000	-2.9
2	85170001	85200000	2	30000	-3.31
2	85240001	85270000	2	30000	-2.95	BAG1, CHMP5, FH
2	88030001	88050000	1	20000	-3.01	ELP2
2	92850001	92880000	2	30000	-3.43
2	119650001	119720000	6	70000	-3.04
2	119800001	119840000	3	40000	-3.24
2	143480001	143500000	1	20000	-3.03	COL22A1
3	90590001	90610000	1	20000	-3.29	ARHGEF10
4	21150001	21170000	1	20000	-2.97
4	27990001	28020000	2	30000	-3.72
4	41610001	41630000	1	20000	-3.2
4	75710001	75740000	2	30000	-3.58	LDB2
4	75850001	75890000	3	40000	-3.43	LDB2
5	55120001	55150000	2	30000	-3.37	NAA30
7	6810001	6830000	1	20000	-3.18	COL6A2
7	7120001	7140000	1	20000	-3.39	PCNT
8	10370001	10390000	1	20000	-2.85	HMCN1
8	10550001	10600000	4	50000	-3.2
8	10610001	10640000	2	30000	-3.3	IVNS1ABP
14	14010001	14080000	6	70000	-3.46	NTN3, NOG2
14	14600001	14630000	2	30000	-3.11	PDILT
Table S8 m Candidate selective sweep regions detected in Hugub using the Hp method.
Chr	Start	Stop	# win	Fragment	ZHp	GENE*
1	52730001	52760000	2	30000	-2.91	LARGE1
1	75760001	75780000	1	20000	-2.92	FOXJ3
1	98570001	98590000	1	20000	-2.94	NRIP1
1	101400001	101420000	1	20000	-3.21
1	102230001	102250000	1	20000	-3.2
1	102470001	102520000	4	50000	-3.25
1	102540001	102560000	1	20000	-3.29
1	102700001	102790000	8	90000	-3.26	APP
1	150920001	150940000	1	20000	-2.89
1	151630001	151670000	3	40000	-2.94
1	192550001	192580000	2	30000	-3.1	GAB2
2	50190001	50210000	1	20000	-2.79	SUGCT
2	50860001	50880000	1	20000	-3	GLI3
2	51840001	51870000	2	30000	-2.93	EGFR
2	52050001	52070000	1	20000	-2.83	SEC61G
2	52090001	52120000	2	30000	-3.59	SEC61G
2	52960001	52990000	2	30000	-3.3	CNTNAP2
2	53000001	53090000	8	90000	-3.25	CNTNAP2
2	53090001	53130000	3	40000	-3.15	CNTNAP2
2	53190001	53230000	3	40000	-2.94	CNTNAP2
2	53230001	53250000	1	20000	-2.83	CNTNAP2
2	53270001	53360000	8	90000	-3.37	CNTNAP2
2	53400001	53420000	1	20000	-3.24	CNTNAP2
2	70240001	70270000	2	30000	-2.95
2	73590001	73620000	2	30000	-2.99
2	74360001	74380000	1	20000	-3.07
2	93200001	93220000	1	20000	-3	RTTN
2	119820001	119840000	1	20000	-2.89
3	37070001	37100000	2	30000	-3.94	RYR2
3	37160001	37180000	1	20000	-2.84
3	89930001	89950000	1	20000	-3.39
4	300001	330000	2	30000	-2.93	GPR83L
4	6850001	6870000	1	20000	-3.16	PCDH11X
4	38950001	38980000	2	30000	-3.9	HELT
4	71600001	71620000	1	20000	-2.92
5	40910001	40940000	2	30000	-2.91
11	40001	70000	2	30000	3.34	PLA2G15
14	14010001	14120000	10	110000	-4.2	NTN3, NOG2
14	14600001	14640000	3	40000	-3.75	PDILT
Table S8 n Candidate selective sweep regions detected in Gesses using the Hp method.
Chr	Start	Stop	No. Windows	Fragment	ZHp	GENE*
1	52970001	52990000	1	20000	-2.79	GAB2, LARGE1
1	56610001	56640000	2	30000	-3.16	AKR1D1
1	95190001	95220000	2	30000	-3.02
1	98710001	98730000	1	20000
1	101740001	101770000	2	30000	-2.96
1	102080001	102110000	2	30000	-2.96
1	102490001	102510000	1	20000	-3.43
1	102700001	102730000	2	30000	-2.94	APP
1	149620001	149650000	2	30000	-3.04
1	165420001	165450000	2	30000	-3.06
1	192550001	192580000	2	30000	-2.87
2	50320001	50340000	1	20000	-2.78
2	74210001	74230000	1	20000	-2.92
2	82740001	82760000	1	20000	-2.74	FHOD3
2	86510001	86530000	1	20000	-2.9
2	92800001	92840000	3	40000	-3.02
2	92850001	92870000	1	20000	-2.77
2	93250001	93270000	1	20000	-3.16	RTTN
2	94530001	94560000	2	30000	-2.84
2	94750001	94770000	1	20000	-2.9
2	143270001	143290000	1	20000	-2.73	FAM135B
2	144310001	144330000	1	20000	-3.23	TRAPPC9
2	147820001	147840000	1	20000	-2.74
3	25720001	25750000	2	30000	-2.9
3	37160001	37180000	1	20000	-2.88	RYR2
3	83860001	83890000	2	30000	-3.03	FHOD3
3	84450001	84480000	2	30000	-2.94
3	84490001	84590000	9	100000	-4	ENSGALG00010001483
3	90430001	90450000	1	20000	-2.87	MYOM2
4	6840001	6870000	2	30000	-3.29	PCDH11X
4	6920001	6940000	1	20000	-3.26	PCDH11X
4	21150001	21180000	2	30000	-3.17
4	22630001	22650000	1	20000	-2.97
4	27820001	27850000	2	30000	-3.33
4	27990001	28020000	2	30000	-3.53
4	75860001	75880000	1	20000	-2.99	LDB2
5	40540001	40570000	2	30000	-2.93
5	40920001	40940000	1	20000	-2.8
5	41730001	41750000	1	20000	-3.03
5	45810001	45830000	1	20000	-2.74
5	45840001	45860000	1	20000	-2.99	C14orf132
7	560001	580000	1	20000	-2.81
7	680001	710000	2	30000	-2.96	COL3A1
7	6780001	6850000	6	70000	-4.16	COL6A1, COL6A2, FTCD
7	7120001	7140000	1	20000	-3.4	PCNT
7	9740001	9760000	1	20000	-2.84	ANKRD44
8	10990001	11010000	1	20000	-2.92	COL11A1
8	11180001	11200000	1	20000	-2.87
11	40001	60000	1	20000	-2.75	PLA2G15
14	14010001	14120000	10	110000	-4.2	NOG2, NTN3
14	14600001	14630000	2	30000	-3.39	PDILT
24	6200001	6220000	1	20000	-2.9	IL18, SDHD, PIH1D2, DLAT

## Sheet: Tables S9
Table S9 a Candidate selective sweep regions detected in BL-KFU using the iHS method.
Chr	Start	Stop	# win	Fragment	m iHS	GENE*
1	21010001	21040000	2	30000	7.1	ZNF800
1	105890001	105920000	2	30000	6.94	KCNE2
1	106280001	106310000	2	30000	7.01	KCNE2
1	145720001	145750000	2	30000	8.35	HS6ST3, GPR180
1	146450001	146480000	2	30000	7.05	TGDS, DCT
1	156110001	156140000	2	30000	7.23	PIBF1
2	3920001	3950000	2	30000	7.88	SETD2
2	99450001	99480000	2	30000	7.34
2	106820001	106850000	2	30000	7.29	NOL4
2	107380001	107410000	2	30000	6.99
3	48930001	48960000	2	30000	7.03
3	67500001	67530000	2	30000	7.31	SOBP
3	68070001	68110000	3	40000	7.34	PRDM1
4	79780001	79810000	2	30000	7.23	SORCS2
4	79840001	79870000	2	30000	7.63	SORCS2
4	82390001	82420000	2	30000	6.89	HAUS3, POLN
4	82720001	82750000	2	30000	7.79	NSD2
4	82810001	82840000	2	30000	7.93	LETM1
5	16990001	17050000	5	60000	8.92
5	17140001	17170000	2	30000	7.97	FGF4
6	22140001	22180000	3	40000	6.98
6	22750001	22780000	2	30000	6.91
6	22910001	22960000	4	50000	7.25	NKX2-3, GOT1, CNNM1, HPSE2
7	26240001	26270000	2	30000	7.24	SEMA5B
7	26580001	26610000	2	30000	6.98	ADCY6
9	17640001	17670000	2	30000	7.27	TBL1XR1
10	14890001	14920000	2	30000	6.87
10	18040001	18070000	2	30000	7.43	DPP8
12	6580001	6610000	2	30000	7.23	FAM120A
12	6630001	6660000	2	30000	7.56	WNK2
14	2980001	3010000	2	30000	6.94	MAD1L1
18	3820001	3850000	2	30000	8.14	B3GNTL1
18	5650001	5680000	2	30000	7.25	ASPSCR1, gga-mir-6599, NOTUM
20	9790001	9850000	5	60000	10.45	SAMD10, ZNF512B, UCKL1
20	10070001	10100000	2	30000	8.32	GMEB2, HELZ2, FNDC11
21	2770001	2800000	2	30000	6.95	AGRN, HES4
27	4020001	4090000	6	70000	8.59	PIP4K2B, CWC25, RPL23, LINC00672, FBXO47, PLXDC1
27	4140001	4170000	2	30000	11.5962	MED1, CDK12
27	6440001	6470000	2	30000	7.81
30	5440001	5490000	4	50000	6,90
Table S9 b Candidate selective sweep regions detected in BR-KFU using the iHS method.
Chr	Start	Stop	# win	Fragment	m iHS	GENE*
1	130001	170000	3	40000	7.77
1	76460001	76490000	2	30000	7.55	MAN1A2
1	84120001	84150000	2	30000	7.41
1	88510001	88540000	2	30000	7.63
1	90910001	90960000	4	50000	7.5	EPHA6
1	137670001	137700000	2	30000	7.64	MCF2L
2	52140001	52170000	2	30000	7.58
2	52640001	52670000	2	30000	7.54	TPK1
3	10001	40000	2	30000	7.77
3	5790001	5820000	2	30000	7.88
3	6290001	6340000	4	50000	8.18
5	5990001	6020000	2	30000	8.45
5	6490001	6520000	2	30000	8.51	KIAA1549L
5	6610001	6640000	2	30000	7.36	HIPK3, CSTF3
5	17010001	17040000	2	30000	8.35
6	20920001	20970000	4	50000	7.45	PLCE1
10	590001	620000	2	30000	7.39
10	1180001	1210000	2	30000	7.42	ZNF609
10	20800001	20830000	2	30000	7.72	TRIP4
10	20850001	20880000	2	30000	7.35	TRIP4
10	20950001	20990000	3	40000	8.3	TRIP4
11	20180001	20198219	1	20000	7.78
12	1450001	1490000	3	40000	7.93	PRKCD, PFKFB4, ZMYND10
12	1530001	1560000	2	30000	7.5	CYB561D2, TMEM115, CACNA2D2
12	20300001	20330000	2	30000	7.55
14	380001	410000	2	30000	7.5	SHISA9
15	12950001	12990000	3	40000	7.89
15	12990001	13020000	2	30000	7.85
19	1	50000	4	50000	9.56
19	80001	110000	2	30000	8.91
19	190001	220000	2	30000	8
19	230001	260000	2	30000	7.41
19	10110001	10140000	2	30000	8.47	WSCD1
19	10200001	10240000	3	40000	8.89
19	10260001	10288751	1	30000	7.86	SLC13A5, MED31
21	5870001	5900000	2	30000	7.4	LACTBL1
23	1	30000	2	30000	8.13
23	2120001	2150000	2	30000	7.39	RLF
23	5980001	6020000	3	40000	7.78	PNRC2, SRSF10, LBFABP, MYOM3
Table S9 c Candidate selective sweep regions detected in BU-VI using the iHS method
Chr	Start	Stop	# win	Fragment	m iHS	GENE*
1	88520001	88550000	2	30000	6.13
2	52640001	52670000	2	30000	6.61	TPK1
2	142730001	142760000	2	30000	6.22
4	85860001	85890000	2	30000	6.32
4	90700001	90730000	2	30000	6.41
5	3380001	3420000	3	40000	6.36	ANO3
5	6490001	6530000	3	40000	6.63	KIAA1549L
5	17040001	17070000	2	30000	6.23
5	17080001	17130000	4	50000	6.44	CCND1, ORAOV1, FGF19
10	20810001	20840000	2	30000	7.56
10	20840001	20880000	3	40000	6.57
10	20880001	20910000	2	30000	6.05
10	20920001	20950000	2	30000	5.96
10	20960001	21000000	3	40000	6.96
10	21000001	21030000	2	30000	6.96
11	6200001	6230000	2	30000	6.19	ADCY7
11	19970001	20030000	5	60000	7.13
11	20060001	20090000	2	30000	6.3
11	20150001	20190000	3	40000	6.32
12	90001	120000	2	30000	6.25
12	140001	170000	2	30000	6.03
13	740001	770000	2	30000	6	CXXC5
14	140001	170000	2	30000	6.04	GSPT2, SNX29
14	290001	320000	2	30000	5.95	CPPED1
14	350001	380000	2	30000	6.75	SHISA9
15	60001	100000	3	40000	6.1	CLTCL1
15	260001	290000	2	30000	6.82	HIC2
15	12980001	13020000	3	40000	6.98
15	13030001	13052349	1	20000	7.18
18	11230001	11260000	2	30000	6.22	CDR2L, MRPL58, ATP5H
19	1	30000	2	30000	7.63
19	70001	100000	2	30000	7.4
19	190001	230000	3	40000	6.26
19	240001	270000	2	30000	6.54
19	10100001	10130000	2	30000	5.97	WSCD1
19	10240001	10278428	3	40000	6.51	SLC13A5
23	20001	50000	2	30000	7.24
24	6430001	6460000	2	30000	6.37
26	5250001	5280000	2	30000	5.99	ATP2B4
26	5300001	5330000	2	30000	8.24	gga-mir-7454
Table S9 d Candidate selective sweep regions detected in Fayoumi using the iHS method.
Chr	Start	Stop	# win	Fragment	m iHS	GENE*
1	130001	180000	4	50000	5.03
1	79240001	79290000	4	50000	5.08	ATP6V1A, NAA50, USF3
1	88540001	88570000	2	30000	5.37
1	141350001	141380000	2	30000	5.15
3	5790001	5820000	2	30000	5.29
3	6310001	6340000	2	30000	5.28
4	90690001	90720000	2	30000	5.33
5	3110001	3150000	3	40000	5.19
5	3250001	3300000	4	50000	5.7	FANCF
5	17020001	17050000	2	30000	5.04
5	17110001	17140000	2	30000	5.47	ORAOV1, FGF19
6	570001	600000	2	30000	5.22
6	1100001	1130000	2	30000	5.38	gga-mir-7478
6	1170001	1200000	2	30000	5.97
6	11000001	11030000	2	30000	5.34
6	11150001	11180000	2	30000	5.54
6	12890001	12920000	2	30000	5.54	ZCCHC24
6	20940001	20980000	3	40000	6.68	PLCE1
8	40001	70000	2	30000	5.06	AMY2A
9	3550001	3580000	2	30000	5.72
11	19990001	20030000	3	40000	7.13
12	80001	110000	2	30000	5.48
12	190001	220000	2	30000	5.61	BSN
12	2700001	2730000	2	30000	5.35	TRAIP
13	680001	720000	3	40000	6.34
13	1160001	1190000	2	30000	5.77
14	300001	330000	2	30000	5.33	CPPED1
14	5710001	5740000	2	30000	6.75
19	80001	110000	2	30000	5.25
19	240001	270000	2	30000	5.32
19	10080001	10110000	2	30000	5.25
19	10250001	10280000	2	30000	5.35	SLC13A5
20	5480001	5520000	3	40000	5.73	SDC4, RBPJL, MATN4, KCNS1
26	5300001	5340000	2	40000	5.94	gga-mir-7454
28	5080001	5110000	2	30000	5.08	PTPRS
Table S9 e Candidate selective sweep regions detected in Omani using the iHS method.
Chr	Start	Stop	# win	Fragment	m iHS	GENE*
	16220001	16250000	2	30000	6.55
1	54720001	54760000	3	40000	6.93	HCFC2, GLT8D2, TDG, C12orf73,
						HSP90B1
1	57010001	57040000	2	30000	7.79	BRAF
1	57160001	57190000	2	30000	8.13	TMEM178B
1	65470001	65510000	3	40000	6.82	BCAT1
1	82830001	82860000	2	30000	6.81
1	156110001	156140000	2	30000	6.61	PIBF1
1	171860001	171890000	2	30000	7.47	POSTN
2	6210001	6240000	2	30000	7.09	C9ORF152, NUB1, WDR86
2	65300001	65330000	2	30000	7.45
2	101130001	101160000	2	30000	8.04
2	120470001	120510000	3	40000	7.22	MRPS28, TPD52
2	142800001	142830000	2	30000	6.8
3	10420001	10450000	2	30000	6.94
3	72660001	72690000	2	30000	7.08	FUT9
4	1780001	1810000	2	30000	7.11	CLIC2, EVA1CL, CCNB3, DGKK
4	51160001	51190000	2	30000	7.68	UBA6
4	51820001	51850000	2	30000	6.47
4	86490001	86520000	2	30000	7.62
5	9740001	9790000	4	50000	7.06	LMO1
6	32010001	32040000	2	30000	6.55	PLEKHA1
6	32040001	32070000	2	30000	6.7	HTRA1
7	3700001	3730000	2	30000	6.57	IKZF2
9	4610001	4660000	4	50000	6.62	HDLBP, SEPTIN2
9	5020001	5070000	4	50000	7.18	GPR55, ITM2C
10	9100001	9130000	2	30000	6.78	LYSMD2, SCG3
11	14790001	14820000	2	30000	6.65
11	14950001	14980000	2	30000	6.53	CDYL2
11	15130001	15160000	2	30000	8.64	GAN
11	15160001	15190000	2	30000	6.62	CMIP
12	2100001	2130000	2	30000	6.74	DOCK3
13	15940001	15970000	2	30000	6.85	FSTL4
15	2470001	2500000	2	30000	6.8	GALNT9
19	7340001	7370000	2	30000	6.92	SLC47A2, NXN
20	3110001	3140000	2	30000	6.81
20	4060001	4090000	2	30000	7.33	ARHGAP40
20	10650001	10680000	2	30000	6.5	BPIFB6, CDK5RAP1
22	5100001	5150000	4	50000	8.98
22	5330001	5360000	2	30000	8.09
26	1790001	1820000	2	30000	6.67
30	5360001	5390000	2	30000	6.55
32	5020001	5050000	2	30000	6.8
Table S9 f Candidate selective sweep regions detected in Pre-Saudi using the iHS method.
Chr	Start	Stop	# win	Fragment	m iHS	GENE*
1	3430001	3460000	2	30000	5.68
1	67080001	67110000	2	30000	5.27	LDHB, GYS2
1	83980001	84010000	2	30000	5.27	NME7
1	88560001	88590000	2	30000	5.26
1	141510001	141540000	2	30000	5.39
1	178540001	178570000	2	30000	5.3	LATS2
1	194060001	194090000	2	30000	5.48	NUMA1, LRRC51, LAMTOR1, TOMT
1	194130001	194160000	2	30000	5.47
2	49080001	49110000	2	30000	5.36	TARP, TRGV9
2	52640001	52670000	2	30000	5.32	TPK1
2	80340001	80370000	2	30000	5.3	IKZF1, FIGNL1
2	81780001	81810000	2	30000	5.28
2	96280001	96310000	2	30000	5.38	LDLRAD4
2	110230001	110280000	4	50000	5.59
2	142720001	142760000	3	40000	6
2	142780001	142830000	4	50000	5.59
3	1	40000	3	40000	6.26
3	5760001	5790000	2	30000	5.77
3	5790001	5820000	2	30000	5.67
3	6310001	6340000	2	30000	6.18
3	11340001	11370000	2	30000	5.74
3	16800001	16830000	2	30000	6.13	ACBD3
3	70810001	70850000	3	40000	5.86
4	85820001	85850000	2	30000	5.41	SUCLG1
4	90680001	90720000	3	40000	5.47
5	17010001	17040000	2	30000	5.75
5	17110001	17140000	2	30000	5.29	ORAOV1, FGF19
8	8430001	8470000	3	40000	5.51	BRINP3
8	9090001	9120000	2	30000	5.43
8	9310001	9340000	2	30000	5.53
8	9810001	9840000	2	30000	5.64
10	20900001	20930000	2	30000	5.45
11	3220001	3250000	2	30000	5.68	SLC6A2
11	19960001	19990000	2	30000	5.47
11	19990001	20030000	3	40000	5.49
12	80001	110000	2	30000	5.58
13	2560001	2590000	2	30000	5.42
15	200001	230000	2	30000	5.76
15	230001	260000	2	30000	5.67	HIC2
15	13020001	13052588	2	30000	5.98
19	10210001	10240000	2	30000	5.66
23	1	30000	2	30000	5.39
Table S9 g Candidate selective sweep regions detected in Chantecler using the iHS method.
Chr	Start	Stop	# win	Fragment	m iHS	GENE*
1	60001	90000	2	30000	6.01	DHRS4, U2
1	88540001	88570000	2	30000	5.94
1	115850001	115880000	2	30000	6.06	GK2
1	117440001	117470000	2	30000	6.09	CXorf21
1	137680001	137710000	2	30000	5.92	MCF2L
1	141360001	141390000	2	30000	6.8
2	49060001	49090000	2	30000	6.7	TARP
2	131120001	131150000	2	30000	6.14	RSPO2
2	142710001	142760000	4	50000	7.14
2	142780001	142810000	2	30000	5.93
4	85750001	85780000	2	30000	5.88	EIF2AK3
4	85850001	85880000	2	30000	6.07
6	1040001	1070000	2	30000	6.26
6	1180001	1220000	3	40000	7.15	gga-mir-7478
6	11020001	11050000	2	30000	6.09
6	11790001	11820000	2	30000	6.4	COL13A1
6	12780001	12820000	3	40000	6.4
6	20880001	20910000	2	30000	6.11
6	20910001	20980000	6	70000	7.2	PLCE1
9	3560001	3590000	2	30000	6.47
10	20550001	20650000	9	100000	6.06
10	20700001	20730000	2	30000	6.07
10	20810001	20840000	2	30000	7.05
10	21020001	21070000	4	50000	6.06
12	120001	150000	2	30000	6.06
12	180001	250000	6	70000	6.12	RRP9, POC1A
12	1450001	1490000	3	40000	6,73	PRKCD, PFKFB4, ZMYND10
12	1530001	1560000	2	30000	6.13	CYB561D2, TMEM115, CACNA2D2
19	10310001	10321568	2	30000	6.49	KIAA0753, PITPNM3
20	4060001	4090000	2	30000	6.24	ARHGAP40
20	5480001	5520000	3	40000	6.01	SDC4, RBPJL, MATN4
20	5610001	5640000	2	30000	5.94	KCNS1, RIMS4
24	6310001	6390000	7	80000	6.44	ALG9
24	6460001	6486817	2	30000	6.39
Table S9 h Candidate selective sweep regions detected in Chinese (Tibet and Dulong) using the iHS method.
Chr	Start	Stop	# win	Fragment	m iHS	GENE*
1	37880001	37910000	2	30000	7.08	GLIPR1L1, GLIPR1, KRR1
1	62110001	62140000	2	30000	7.48	TUBA8B, TUBA8A, USP18
1	67960001	67990000	2	30000	7.18	ITPR2
1	68020001	68060000	3	40000	7.29	INTS13
1	68130001	68160000	2	30000	8.21
1	68160001	68200000	3	40000	9.05	STK38L
1	68430001	68490000	5	60000	8.02	A4GALT, ARFGAP3, PACSIN2
1	68720001	68750000	2	30000	7.33	SCUBE1
1	136240001	136270000	2	30000	7.44
2	19980001	20010000	2	30000	7.06	RSU1
2	107590001	107620000	2	30000	7.32	PRKDC, MCM4
2	107650001	107680000	2	30000	7.47	MCM4
2	107790001	107820000	2	30000	7.43
2	107960001	108060000	9	100000	9.59	U6
2	108060001	108090000	2	30000	7.1
2	110510001	110540000	2	30000	7.65	XKR4
2	116710001	116740000	2	30000	7.53	EYA1
2	123020001	123050000	2	30000	7.26
3	15460001	15510000	4	50000	7.77	SYNDIG1, CST7, POLR1B
3	15710001	15740000	2	30000	7.15	CNPY3, GNMT
3	15750001	15780000	2	30000	7.1	PEX6, VSX1, ENTPD6
3	93600001	93630000	2	30000	7.05
3	101440001	101480000	3	40000	8.06	RHOB
3	103580001	103610000	2	30000	7.14	KLHL29
3	104030001	104080000	4	50000	7.36	FKBP1B, SF3B6, FAM228, TP53I3, PFN4, ITSN2
4	59400001	59430000	2	30000	7.27	EIF4E
4	65010001	65060000	4	50000	7.43	CHIC2
4	65460001	65490000	2	30000	7.66	SCFD2, RASL11B
7	26210001	26240000	2	30000	7.25	SEMA5B
7	26240001	26270000	2	30000	7.2
8	21130001	21180000	4	50000	7.9	PIK3R3, TSPAN1
8	21270001	21300000	2	30000	7.38	RAD54L, LRRC41, UQCRHL, NSUN4
8	21470001	21510000	3	40000	7.64	MKNK1, TAL1
8	21600001	21630000	2	30000	7.71	STIL, CMPK1
15	9370001	9400000	2	30000	7.12	MSI1, PLA2G1B, SIRT4, U4, PXN
23	1180001	1210000	2	30000	7.04
24	730001	760000	2	30000	7.77	KIRREL3
Table S9 i Candidate selective sweep regions detected in Alfamidir using the iHS method.
Chr	Start	Stop	# win	Fragment	m iHS	GENE*
1	120001	160000	3	40000	6.92	U2
1	250001	280000	2	30000	5.98
1	3430001	3460000	2	30000	6.25
1	84100001	84130000	2	30000	5.98	ATP1B1
1	90790001	90820000	2	30000	6.23
1	115860001	115890000	2	30000	6.28	CXorf21
1	117450001	117480000	2	30000	5.97
1	141350001	141380000	2	30000	6.26
2	49070001	49100000	2	30000	6.15	TARP
2	142740001	142770000	2	30000	6.11
3	6290001	6340000	4	50000	7.11
3	12310001	12340000	2	30000	6.12	TASP1
3	41860001	41890000	2	30000	6.13	AFDN
5	1	50000	4	50000	6.76	ALOX15B
5	6570001	6600000	2	30000	5.99	HIPK3
5	17020001	17050000	2	30000	7.47
5	17070001	17100000	2	30000	6.17	CCND1
5	17100001	17140000	3	40000	7.36	ORAOV1, FGF19
6	560001	590000	2	30000	6.47
6	1080001	1110000	2	30000	6.04
6	1180001	1220000	3	40000	6.52	gga-mir-7478
6	11070001	11120000	4	50000	6.61
6	20910001	20940000	2	30000	6.7	PLCE1
6	20950001	20990000	3	40000	6.46	PLCE1
8	130001	160000	2	30000	6.26
10	570001	600000	2	30000	6.71
10	20900001	20930000	2	30000	6.23
11	2720001	2750000	2	30000	6.03
12	80001	110000	2	30000	5.97	POC1
12	250001	280000	2	30000	6.24
13	890001	920000	2	30000	5.97	ZMAT2
13	19000001	19030000	2	30000	6.03
13	19130001	19162644	2	30000	6.41
15	12960001	12990000	2	30000	7.07
15	13010001	13056300	4	50000	6.49
19	20001	50000	2	30000	6.57
19	80001	110000	2	30000	6.61
19	10280001	10303437	2	30000	6.8	MED31, KIAA0753
23	5980001	6030000	4	50000	6.11	PNRC2, SRSF10, LBFABP, MYOM3, IL22RA1
Table S9 j Candidate selective sweep regions detected in NegasiAmba using the iHS method.
Chr	Start	Stop	# win	Fragment	m iHS	GENE*
1	76570001	76600000	2	30000	6.45	CD86, ATP6V1A
1	79260001	79290000	2	30000	6.39	NAA50, USF3
1	83980001	84010000	2	30000	6.3	NME7
1	88560001	88600000	3	40000	6.62
1	90820001	90850000	2	30000	6.44
1	115850001	115890000	3	40000	6.64	GK2
1	115910001	115940000	2	30000	7.07	CXorf21
1	124380001	124420000	3	40000	6.41	ARHGAP6
1	141360001	141390000	2	30000	6.57
2	81800001	81830000	2	30000	6.79
2	142720001	142750000	2	30000	6.97
2	142760001	142830000	6	70000	6.61
3	5680001	5760000	7	80000	6.67
3	6300001	6330000	2	30000	6.81
4	90690001	90720000	2	30000	6.84
5	17030001	17060000	2	30000	6.29
5	17100001	17140000	3	40000	6.89	ORAOV1, FGF19
6	1050001	1080000	2	30000	6.89
6	1100001	1130000	2	30000	6.41
6	1180001	1220000	3	40000	7.23	gga-mir-7478
6	20940001	20980000	3	40000	7.08	PLCE1
8	110001	140000	2	30000	6.63
8	8440001	8470000	2	30000	6.24	BRINP3
10	580001	620000	3	40000	7.19
10	20800001	20830000	2	30000	6.38
10	20840001	20880000	3	40000	6.88
11	2710001	2740000	2	30000	7.09
11	19990001	20030000	3	40000	7.02
11	20060001	20090000	2	30000	7.58
11	20180001	20200035	2	30000	7.4
12	250001	280000	2	30000	6.86	POC1
13	1200001	1230000	2	30000	6.63
13	19010001	19040000	2	30000	6.36
13	19110001	19140000	2	30000	6.22
14	350001	380000	2	30000	7.21	SHISA9
15	12960001	13010000	4	50000	6.97
15	13020001	13054626	3	40000	6.87
Table S9 k Candidate selective sweep regions detected in Gafera using the iHS method.
Chr	Start	Stop	# win	Fragment	m iHS	GENE*
1	120001	150000	2	30000	8.39	U2
1	170001	200000	2	30000	7.26
1	76050001	76080000	2	30000	7.33
1	78880001	78910000	2	30000	7.57
1	88510001	88540000	2	30000	7.97
1	88540001	88570000	2	30000	8.33
1	90820001	90850000	2	30000	7.99
1	115850001	115890000	3	40000	8.07	GK2, CXorf21
1	115910001	115940000	2	30000	8.15
1	117450001	117480000	2	30000	7.89
1	141280001	141310000	2	30000	7.58
1	141350001	141380000	2	30000	8.28
1	178540001	178570000	2	30000	7.34	LATS2
2	52140001	52170000	2	30000	7.8
2	81790001	81830000	3	40000	7.33
2	142730001	142760000	2	30000	7.66
3	6300001	6330000	2	30000	7.64
4	44050001	44080000	2	30000	7.42	VEGFC
4	85850001	85880000	2	30000	7.9
4	90690001	90720000	2	30000	7.8
5	5950001	5980000	2	30000	7.47
5	6600001	6640000	3	40000	7.47	HIPK3, CSTF3
5	17080001	17110000	2	30000	7.84	CCND1, ORAOV1
6	20910001	20940000	2	30000	8.42	PLCE1
6	20940001	20990000	4	50000	8.4	PLCE1
8	130001	160000	2	30000	7.4
8	8440001	8470000	2	30000	7.24	BRINP3
8	9310001	9340000	2	30000	7.26
9	970001	1000000	2	30000	8	MYO7B, LIMS2
9	1020001	1080000	5	60000	7.8	GPR17, SFT2D3, WDR33
9	3550001	3610000	5	60000	9
9	7040001	7070000	2	30000	7.56
10	20810001	20840000	2	30000	7.42
11	2720001	2750000	2	30000	7.54
11	19970001	20000000	2	30000	7.75
12	70001	120000	2	50000	7.7
23	20001	60000	3	40000	7.66
23	70001	100000	2	30000	7.39
23	5950001	6000000	4	50000	8.43	LYPLA2, GALE, HMGCL, FUCA1, CNR2, PNRC2, PNRC2, SRSF10, LBFABP
23	6000001	6030000	2	30000	7.61	MYOM3, IL22RA1
Table S9 l Candidate selective sweep regions detected in Kido using the iHS method.
Chr	Start	Stop	# win	Fragment	m iHs	GENE*
1	120001	150000	2	30000	7.06	U2
1	78880001	78910000	2	30000	6.96
1	79260001	79290000	2	30000	5.96	ATP6V1A, NAA50, USF3
1	88510001	88540000	2	30000	7.17
1	88540001	88570000	2	30000	7.16
1	115860001	115890000	2	30000	5.97	CXorf21
2	31090001	31120000	2	30000	5.94	IGF2BP3
2	52140001	52170000	2	30000	6.8
2	56130001	56160000	2	30000	6.07	CTDP1
2	131130001	131160000	2	30000	6.15	RSPO2
4	44050001	44080000	2	30000	6.38	VEGFC
4	85820001	85850000	2	30000	6.52	SUCLG1
4	85850001	85880000	2	30000	6.26
4	90690001	90720000	2	30000	5.94
5	17020001	17050000	2	30000	6.02
5	17110001	17140000	2	30000	6.83	ORAOV1, FGF19
6	20950001	20980000	2	30000	6.21	PLCE1
10	530001	570000	3	40000	6.44
10	590001	620000	2	30000	6.84
10	1150001	1180000	2	30000	6.6	OAZ2
10	1180001	1210000	2	30000	6.24	ZNF609, TRIP4
10	20800001	20840000	3	40000	6.63
10	20850001	20880000	2	30000	7.79
10	20930001	20970000	3	40000	6.41
10	21060001	21083239	2	20000	6.23
11	20180001	20200035	2	20000	5.97
12	190001	220000	2	30000	6.73
12	250001	280000	2	30000	5.97
13	19080001	19110000	2	30000	6.56
18	11010001	11040000	2	30000	6.8	ACSF2, LRRC59, EME1, MRPL27,
						XYLT2
18	11180001	11210000	2	30000	6.16	USH1G, OTOP2, OTOP3
19	1	50000	4	50000	6.52
20	10001	50000	3	40000	6.8
20	3510001	3540000	2	30000	6.59	PTPRT
23	6000001	6030000	2	30000	6.43	MYOM3, IL22RA1
24	1	40000	3	40000	6.47
24	6370001	6420000	4	50000	8.04
24	6460001	6488265	2	30000	6.51
28	1	70000	6	70000	6.86
28	140001	170000	2	30000	6.04
28	5050001	5080000	2	30000	6.94	PTPRS
Table S9 m Candidate selective sweep regions detected in Hugub using the iHS method.
Chr	Start	Stop	# win	Fragment	m iHs	GENE*
1	150001	180000	2	30000	8.27
2	52140001	52170000	2	30000	7.74
2	59460001	59490000	2	30000	6.94	ID4
2	81800001	81830000	2	30000	7.56
2	130700001	130730000	2	30000	7.78
2	142730001	142760000	2	30000	6.87
2	142800001	142830000	2	30000	7.3
2	148950001	148980000	2	30000	7.03
3	1	50000	4	50000	6.89
3	5790001	5820000	2	30000	7.21
3	6290001	6320000	2	30000	6.94
4	85820001	85850000	2	30000	6.96
4	85860001	85890000	2	30000	7.51	SUCLG1
5	1	50000	4	50000	8.02	ALOX15B
5	6580001	6610000	2	30000	6.98	HIPK3
5	17040001	17070000	2	30000	7.03
5	17110001	17140000	2	30000	8.24	ORAOV1, FGF19
6	20950001	20980000	2	30000	7.32	PLCE1
8	370001	420000	4	50000	7.08
9	510001	540000	2	30000	6.89	5S_rRNA
10	570001	600000	2	30000	7
10	640001	680000	3	40000	6.81
10	1150001	1190000	3	40000	6.97	OAZ2, ZNF609
10	20800001	20840000	3	40000	7.09
10	20950001	21000000	4	50000	6.79
10	21010001	21040000	2	30000	6.92
11	3220001	3250000	2	30000	6.79	SLC6A2
11	20060001	20090000	2	30000	6.95
14	350001	380000	2	30000	6.92	SHISA9
14	410001	440000	2	30000	7.69
15	12950001	12990000	3	40000	6.81
15	12990001	13020000	2	30000	6.8
15	13030001	13053737	2	30000	7.63
18	11020001	11050000	2	30000	6.95	EME1, MRPL27, XYLT2, CD300LG
18	11200001	11230000	2	30000	6.99	HID1, OTOP3, CDR2L
Table S9 n Candidate selective sweep regions detected in Gesses using the iHS method.
Chr	Start	Stop	# win	Fragment	m iHs	GENE*
1	120001	150000	2	30000	6.63
1	3430001	3460000	2	30000	6.64
1	88540001	88570000	2	30000	7.16
1	115860001	115890000	2	30000	6.62	CXorf21
1	115910001	115940000	2	30000	6.66
1	141350001	141380000	2	30000	6.97
1	141520001	141550000	2	30000	6.13
2	81800001	81830000	2	30000	6.37
2	131120001	131150000	2	30000	6.46	RSPO2
2	142710001	142740000	2	30000	6.76
2	142760001	142810000	4	50000	6.22
2	149170001	149200000	2	30000	6.59
3	6300001	6330000	2	30000	7.49
3	12310001	12340000	2	30000	6.34	TASP1
4	85820001	85850000	2	30000	6.54
4	85850001	85880000	2	30000	6.48	SUCLG1
4	90690001	90720000	2	30000	7.03
5	17010001	17040000	2	30000	6.19
5	17040001	17070000	2	30000	6.56
5	17070001	17110000	3	40000	6.32	CCND1, ORAOV1
5	17110001	17140000	2	30000	6.24	FGF19
6	20920001	20950000	2	30000	6.23	PLCE1
10	20800001	20830000	2	30000	6.59
10	20900001	20930000	2	30000	6.52
10	20950001	20980000	2	30000	6.34
11	3220001	3250000	2	30000	6.56	SLC6A2
11	19980001	20030000	4	50000	7
11	20130001	20160000	2	30000	6.1
11	20170001	20200035	2	30000	7.39
12	240001	300000	5	60000	6.72
12	2710001	2740000	2	30000	6.47	TRAIP
13	19010001	19040000	2	30000	7.01
13	19050001	19080000	2	30000	6.85
14	140001	170000	2	30000	6.15	GSPT2, SNX29
14	350001	380000	2	30000	7.22	SHISA9
15	12960001	12990000	2	30000	6.38
15	13020001	13060000	3	40000	6.45
18	11010001	11050000	3	40000	6.5	ACSF2, LRRC59, EME1, MRPL27, XYLT, CD300LG
18	11200001	11240000	3	40000	6.57	HID1, OTOP3, CDR2L
19	10100001	10130000	2	30000	6.1	WSCD1
23	6000001	6030000	2	30000	6.31	MYOM3, IL22RA1
26	5300001	5330000	2	30000	6.25	gga-mir-7454

## Sheet: Table S10
Table S10. Overlapping candidate regions and genes under positive selection signatures across study chicken populations based on ZHp and iHS methods.
Chr	Candidate regions bp	Populations													Methods		Candidate genes	Function		Reference
		Hot locations								Cold locations
		BL-KFU	BR-KFU	BU-VI	Omani	Fayoumi	Gesses	Hugub	kido	Alfamidir	Gafera	NegasiAmba	Chantecler	Chinese populations (Dulong and Tibet)ulations	ZHp	iHS
1	102900001- 102920001	X	X	X	X		X	X	X	X	X		X	X	Y	N	APP	Cellular responses to stress	associated apoptotic response to stress	Gu et al., (2020)
1	156110001-156130000	X			X										N	Y	PIBF1	Reproduction and immunity	involved in both reproduction and immunity.	(Szekeres-Bartho et al., 2018)
1	192555001-192565000		X	X			X	X	X		X				Y	N	GAB2	Immunity	may link to the regulation of immune responses	(Alvarez-Rodriguez et al., 2019) -
2	52640001-52660000		X	X											N	Y	TPK1	Growth	correlated with feed conversion and body weight	(Cendron et al., 2020)
2	52970001- 52990001	X	X	X	X			X	X		X	X	X		Y	N	CNTNAP2	Neuronal System	expressed in nervous system, and relevant to adapt to the noisy rearing environment	Kartzinel, et al. (2021)
2	143200001-143220000			X	X		X					X	X	X	Y	N	FAM135B	Metabolism	associated to the body growth and thyroid hormone secretion that important in growth and metabolism.	Ruan et al., (2021)
2	149040001- 149060001	X	X	X											Y	N	PUF60	Cellular responses to stress	associated with apoptosis process	(Dong et al., 2019)
3	25780001-25800000									X	X	X	X	X	Y	N	SRBD1	Growth	reportedly involved in the cell growth and apoptosis.	(Mizuki, 2010)
3	37070001-37090001	X	X		X		X	X				X			Y	N	RYR2	Cellular responses to stress	associated with stress-induced polymorphic ventricular tachycardia.	Wang, et al. (2015)
4	75750000-75750000		X	X		X	X							X	Y	N	LDB2	Developmental Biology	Important during brain growth, blood vessel formation and chicken growth	Javerzat et al., (2009)
5	2580001-2600000	X	X		X										Y	N	JAKMIP1	Growth	Participate in cytoskeleton rearrangement and cell polarization.	(Xu et al., 2016)
5	2580001-2600000	X			X										Y	N	NELL1	Growth	involved in growth factors	Ren, et al. (2021)
5	17090001-17190000			X		X	X	X	X	X	X	X			N	Y	ORAOV1	Cellular responses to stress	involved in the resistance to oxidative stress	(Togashi et al., 2014)
5	17080001-17100000			X			X			X	X				N	Y	CCND1	Cell Cycle	is a cell cycle regulatory protein that can directly or indirectly positively regulate cell proliferation and is involved in cellular processes along with the molecular chaperone HSPA8 (Heat shock 70 kDa protein 8).	(Tian et al., 2023)
5	17100001-17200000			X		X	X	X	X	X		X			N	Y	FGF19	Metabolism	is indispensable for preserving whole-body homeostasis, encompassing its functions in regulating bile acid, glucose, and lipid metabolism, modulating vitamin D and phosphate balance, as well as facilitating metabolic adjustments during fasting.	(Degirolamo et al., 2016)
5	21340001-21390000	X	X			X				X	X				Y	N	ALX4	Growth	Associated with fat deposition	McManus et al., (2022)
6	20920001-20940000		X			X	X	X	X	X	X	X	X		N	Y	PLCE1	Metabolism	is involved in riboflavin metabolism and may play a significant role in the higher intramuscular fat content observed in older chickens.	(Li et al., 2022) and (Li et al., 2021)
7	6670001-6690000	X				X	X		X	X	X	X			Y	N	COL6A2	Cell Cycle	Involved in collagen synthesis and modifying enzymes.	Fleming et al., (2016)
7	6770001-6790000					X	X			X	X	X			Y	N	COL6A1	Cell	Related to the development of the skeletal system and cell growth	de Oliveira Peixoto et al., (2019)
8	10360001-10380000			X					X	X		X		X	Y	N	HMCN1	Developmental Biology	Associated with cell development and intestinal barrier function and is semi-permeable allowing for the absorption of essential nutrients, immune sensing, and limiting pathogens and bacteria.	Schokker et al., (2017)
11	50001-70000	X	X	X	X		X	X		X	X		X	X	Y	N	PLA2G15	Metabolism	with lipid transport and fatty acid metabolic process	(Zhang et al., 2016)
14	380001-400000		X	X			X	X				X			N	Y	SHISA9	Growth	associated with growth and meat production traits	(Seifi Moroudi et al., 2021)
14	14010001-14030000			X	X		X	X	X	X	X	X	X		Y	N	NTN3	Cellular responses to stress	Signals that can affect the in vivo survival and apoptosis of regulated cells.	Nishitani et al., (2017)
14	14050001- 14070001			X	X		X	X	X	X	X	X	X		Y	N	NOG2	Cellular responses to stress	Associated with impaired pancreatic development in chickens	(Amorim et al., 2020)
14	14600001-14620000				X		X	X	X	X	X	X	X		Y	N	PDILT
19	10120001-10140000		X	X			X								N	Y	WSCD1	Metabolism	codes for a protein with sulfotransferase activity involved in glucose metabolism and was considered a candidate gene for feed efficiency and feeding behaviors.	(An et al., 2020)
19	10260001-10280000		X	X		X									N	Y	SLC13A5	Transporting	play an important role in transporting ions across cell membranes for synthesis of eggshell	(Liu et al., 2023)
23	5920001-6020000		X							X	X				N	Y	PNRC2	Metabolism	is a coactivator for several nuclear receptors and is involved in regulating the equilibrium between energy storage and energy expenditure	(CHO et al., 2008)
			X							X	X				N	Y	SRSF10	Cellular responses to stress	linked to pathways that respond to external stimuli. Consequently, as proposed by Zhou et al. (2014), SRSF10 may have a vital function in promoting cell survival during stressful conditions.	(Liu et al., 2022)
																				(Zhou et al., 2014)
			X							X	X				N	Y	LBFABP	Metabolism	engaged in the binding, transport, and metabolism of long-chain fatty acids and lipids, including substances like cholesterol.	(Martin et al., 2006)
			X				X		X	X	X				N	Y	MYOM3	Growth	participates in the binding of myosin to other proteins, aligning with the adaptive response of the major muscles to increased mechanical loading of the breast muscle, particularly in the context of conditions related to white striping.	(Papah and Abasht, 2019)
10	1180001-1210000		X					X	X						N	Y	ZNF609
2	50050001-52990001		X						X			X		X	Y	N	HECW1	Metabolism	Involved in the signalling by WNT proteins that activate in layer chickens under hard environmental conditions	Zhuang et al., (2020)
24	6170001- 6190001	X			X						X			X	Y	N	BCO2	Pigmentation	Related to yellow skin.	Wu et al., (2021)
24	6180001-6270000						X							X	Y	N	IL18	Immunity	possesses the capability to regulate both innate and adaptive immunity, and any dysfunction in this regulatory process may contribute to the onset and development of autoimmune or inflammatory conditions.	(Dar et al., 2019)
							X				X			X	Y	N	SDHD	Cellular response to stress	plays a role in "cellular response to hypoxia," a factor that could be significant in the adaptation of chickens to both tropical desert and tropical monsoon island	(Tian et al., 2020)
24	6200001 - 6220000						X				X			X	Y	N	PIH1D2

[truncated: 6 more sheets: Table S11, Table S12., Table S13, Tables S14, Tables S15, Table S16]
